# Supplementary material for: Tuberculosis-Related Hospitalization According to Comorbidity Burden: A Retrospective Single-Center Cohort Study
Source: Trop Med Infect Dis. 2026 Jul 10;11(7):193. doi: 10.3390/tropicalmed11070193 (PMC13417246; doi:10.3390/tropicalmed11070193)
Supplement: Supplementary file 1 [file tropicalmed-11-00193-s001.zip]

Archive with 1 entries (1 files):
- tropicalmed-4356664-supplementary.pdf
